# Supplementary material for: Implementation of Nutrigenetics and Nutrigenomics Research and Training Activities for Developing Precision Nutrition Strategies in Malaysia
Source: Nutrients. 2022 Dec 1;14(23):5108. doi: 10.3390/nu14235108 (PMC9740135; doi:10.3390/nu14235108)
Supplement: Supplementary file 1 [file nutrients-14-05108-s001.zip]

Archive with 1 entries (1 files):
- nutrients-1974252-supplementary.pdf
